# Supplementary material for: Heterologous overexpression of heat shock protein 20 genes of different species of yellow Camellia in Arabidopsis thaliana reveals their roles in high calcium resistance
Source: BMC Plant Biol. 2024 Jan 2;24:5. doi: 10.1186/s12870-023-04686-x (PMC10759694; doi:10.1186/s12870-023-04686-x)
Supplement: Supplementary file 5 — Supplementary Material 5 [file 12870_2023_4686_MOESM5_ESM.xlsx]

## Sheet: Sheet1
	Table S1 AtHSP20-OE vs WT and athspmutant vs WT common DEGs
	Gene_id	Gene_name
	AT3G61060	AtPP2-A13
	AT1G26800	MPSR1
	AT4G02130	GATL6
	AT4G16000
	AT3G28300	AT14A
	AT3G28290	AT14A
	AT3G24500	MBF1C
	AT3G09260	BGLU23
	AT2G28950	EXPA6
	AT5G17300	RVE1
	AT5G57660	COL5
	AT3G53190
	AT3G07410	RABA5B
	AT3G15950	NAI2
	AT3G01270
	AT2G23100
	AT4G16563
	AT2G26480	UGT76D1
	AT3G16460	JAL34
	AT5G05410	DREB2A
	AT2G21560
	AT4G38060
	AT5G15190
	AT5G25110	CIPK25
	AT3G07820
	AT5G04340	ZAT6
	AT2G19620	NDL3
	AT1G70890	MLP43
	AT5G54585
	AT3G16400	NSP1
	AT4G34260	FUC95A
	AT4G03210	XTH9
	AT4G15990
	AT4G37450	AGP18
	AT5G10140	FLC
	AT5G36700	PGLP1A
	AT1G13360
	AT3G16420	PBP1
	AT1G02790	PGA3
	AT1G02390	GPAT2
	AT2G46790	APRR9
	AT2G46950	CYP709B2
	AT2G42570	TBL39
	AT1G21000	PLATZ1
	AT5G27030	TPR3
	AT1G10060	ATBCAT-1
	AT5G55970	DDR1
	AT3G13400	SKS13
	AT2G47040	PME5
	AT1G53870
	AT5G41180
	AT4G03510	RMA1
	AT3G07850
	AT2G20142
	AT1G78070
	AT3G62740	BGLU7
	AT3G49540
	AT4G04614
	AT1G29395	COR413IM1
	AT3G02065	RH41
	AT5G52660	RVE6
	AT1G35780
	AT5G67090	SBT1.9
	AT2G17840	ERD7
	AT2G34300
	AT3G05610	PME21
	AT3G25570	SAMDC3
	AT1G72260	THI2.1
	AT3G13390	SKS11
	AT3G28270	AFL1
	AT3G50070	CYCD3-3
	AT5G11090
	AT1G06760	H1.1
	AT1G14420	AT59
	AT3G17800	DUF760-6
	AT1G52040	MBP1
	AT3G19270	CYP707A4
	AT4G36040	ATJ11
	AT3G16450	JAL33
	AT4G02140
	AT3G50060	MYB77
	AT1G67105
	AT1G62975	BHLH125
	AT3G12580	MED37C
	AT1G53890
	AT4G05070	WIP2
	AT3G28740	CYP81D11
	AT3G28740	CYP81D11
	AT3G09600	RVE8
	AT2G15960
	AT2G36570	PXC1
	AT2G32560
	AT4G12400	HOP3
	AT1G09327
	AT1G75540	BBX21
	AT5G06980
	AT4G22010	SKS4
	AT5G64510	TIN1
	AT1G04570
	AT1G04540

## Sheet: Sheet2
Table S2 Discuss the differentially expressed genes between ClHSP20-OE lines and CnHSP20-OE lines
Gene_id	Gene name	Gene description	FC(ClHSP20-OE/CnHSP20-OE)	Log2FC(ClHSP20-0E/CnHSP20-OE)	Pvalue	Padjust	Significant	Regulate	ClHSP20-OE_1	ClHSP20-OE_2	ClHSP20-OE_3	CnHSP20-OE_1	CnHSP20-OE_2	CnHSP20-OE_3	ClHSP20-OE	CnHSP20-OE
AT4G26530	FBA5	Fructose-bisphosphate aldolase [Source:UniProtKB/TrEMBL_Acc:A0A178V385]	566.192	9.14515	1.05e-09	1.08e-05	yes	up	111.19	0.36	903.42	0.78	0.29	0.34	338.323	0.47
AT5G10770		Aspartyl protease family protein At5g10770 [Source:UniProtKB/Swiss-Prot_Acc:Q8S9J6]	6.153	2.62126	7.63e-07	0.000915387	yes	up	9.52	14.76	16.17	3.16	1.88	0.85	13.4833	1.96333

## Sheet: Sheet3
Table S3 Discuss the differentially expressed genes between AtHSP20-OE lines and athspmutant lines
Gene_id	Gene name	Gene description	FC(AtHSP20-OE/athspmutant)	Log2FC(AtHSP20-OE/athspmutant)	Pvalue	Padjust	Significant	Regulate	AtHSP20-OE_1	AtHSP20-OE_2	AtHSP20-OE_3	athspmutant_1	athspmutant_2	athspmutant_3	AtHSP20-OE	athspmutant
AT3G30460		RING/U-box superfamily protein [Source:UniProtKB/TrEMBL_Acc:A0A1I9LPW5]	9.014	3.17216	1.28334e-07	5.88092e-05	yes	up	10.57	14.92	5.78	1.06	1.75	0.87	10.4233	1.22667
AT4G25480	DREB1A	Dehydration-responsive element-binding protein 1A [Source:UniProtKB/Swiss-Prot_Acc:Q9M0L0]	6.49	2.6982	1.23814e-07	5.8057e-05	yes	up	13.12	14.33	6.87	2.66	0.86	1.96	11.44	1.82667
AT2G21320	BBX18	B-box zinc finger protein 18 [Source:UniProtKB/Swiss-Prot_Acc:Q9SJU5]	2.887	1.52957	1.10192e-07	5.29002e-05	yes	up	16.53	24.4	17.37	6.65	6.26	7.69	19.4333	6.86667
AT2G46920	POL	Protein phosphatase 2C 32 [Source:UniProtKB/Swiss-Prot_Acc:Q8RWN7]	0.001	-9.59099	2.00642e-12	1.01139e-08	yes	down	0	0	0.02	1.58	9.02	3.61	0.00666667	4.73667
