# Supplementary material for: Heterologous overexpression of heat shock protein 20 genes of different species of yellow Camellia in Arabidopsis thaliana reveals their roles in high calcium resistance
Source: BMC Plant Biol. 2024 Jan 2;24:5. doi: 10.1186/s12870-023-04686-x (PMC10759694; doi:10.1186/s12870-023-04686-x)
Supplement: Supplementary file 6 — Supplementary Material 6 [file 12870_2023_4686_MOESM6_ESM.xlsx]

## Sheet: Sheet1
Supplementary Dataset File S1 The key differentially expressed genes between ClHSP20-OE lines and CnHSP20-OE lines
Gene_id	Gene name	Gene description	FC(ClHSP20-OE/CnHSP20-OE)	Log2FC(ClHSP20-0E/CnHSP20-OE)	Pvalue	Padjust	Significant	Regulate	ClHSP20-OE_1	ClHSP20-OE_2	ClHSP20-OE_3	CnHSP20-OE_1	CnHSP20-OE_2	CnHSP20-OE_3	ClHSP20-OE	CnHSP20-OE
AT4G26530	FBA5	Fructose-bisphosphate aldolase [Source:UniProtKB/TrEMBL_Acc:A0A178V385]	566.192	9.14515	1.05e-09	1.08e-05	yes	up	111.19	0.36	903.42	0.78	0.29	0.34	338.323	0.47
AT5G10770		Aspartyl protease family protein At5g10770 [Source:UniProtKB/Swiss-Prot_Acc:Q8S9J6]	6.153	2.62126	7.63e-07	0.000915387	yes	up	9.52	14.76	16.17	3.16	1.88	0.85	13.4833	1.96333
