# Supplementary material for: Heterologous overexpression of heat shock protein 20 genes of different species of yellow Camellia in Arabidopsis thaliana reveals their roles in high calcium resistance
Source: BMC Plant Biol. 2024 Jan 2;24:5. doi: 10.1186/s12870-023-04686-x (PMC10759694; doi:10.1186/s12870-023-04686-x)
Supplement: Supplementary file 7 — Supplementary Material 7 [file 12870_2023_4686_MOESM7_ESM.xlsx]

## Sheet: Sheet1
Supplementary Dataset File S2 The key differentially expressed genes between AtHSP20-OE lines and athspmutant lines
Gene_id	Gene name	Gene description	FC(AtHSP20-OE/athspmutant)	Log2FC(AtHSP20-OE/athspmutant)	Pvalue	Padjust	Significant	Regulate	AtHSP20-OE_1	AtHSP20-OE_2	AtHSP20-OE_3	athspmutant_1	athspmutant_2	athspmutant_3	AtHSP20-OE	athspmutant
AT3G30460		RING/U-box superfamily protein [Source:UniProtKB/TrEMBL_Acc:A0A1I9LPW5]	9.014	3.17216	1.28334e-07	5.88092e-05	yes	up	10.57	14.92	5.78	1.06	1.75	0.87	10.4233	1.22667
AT4G25480	DREB1A	Dehydration-responsive element-binding protein 1A [Source:UniProtKB/Swiss-Prot_Acc:Q9M0L0]	6.49	2.6982	1.23814e-07	5.8057e-05	yes	up	13.12	14.33	6.87	2.66	0.86	1.96	11.44	1.82667
AT2G21320	BBX18	B-box zinc finger protein 18 [Source:UniProtKB/Swiss-Prot_Acc:Q9SJU5]	2.887	1.52957	1.10192e-07	5.29002e-05	yes	up	16.53	24.4	17.37	6.65	6.26	7.69	19.4333	6.86667
AT2G46920	POL	Protein phosphatase 2C 32 [Source:UniProtKB/Swiss-Prot_Acc:Q8RWN7]	0.001	-9.59099	2.00642e-12	1.01139e-08	yes	down	0	0	0.02	1.58	9.02	3.61	0.00666667	4.73667
